# Supplementary material for: Whole-gene analysis of two groups of hepatitis B virus C/D inter-genotype recombinant strains isolated in Tibet, China
Source: PLoS One. 2017 Jun 27;12(6):e0179846. doi: 10.1371/journal.pone.0179846 (PMC5487078; doi:10.1371/journal.pone.0179846)
Supplement: S1 Table — (XLSX) [file pone.0179846.s001.xlsx]

## Sheet: Sheet1
	serial number	Area	HBV serum markers					HBV DNA level	obtained complete sequences
			HBsAg	Anti-HBs	Anti-HBc	HBeAg	Anti-HBe
	1	Ali	+	-	+	+	-	2.21*106
	2	Ali	+	-	+	+	-	7.03*106	TibetAli-1
	3	Ali	+	-	+	-	+	2.05*105
	4	Ali	+	-	+	+	-	1.38*106	TibetAli-2
	5	Ali	+	-	+	+	-	6.35*105	TibetAli-3
	6	Ali	+	-	+	-	-	4.76*105
	7	Ali	+	-	+	+	-	5.25*107	TibetAli-4
	8	Ali	+	-	+	-	+	3.03*104
	9	Ali	+	+	+	-	+	9.92*103
	10	Ali	+	-	+	+	-	4.31*105
	11	Ali	+	-	+	-	+	4.39*105
	12	Ali	+	-	+	+	-	8.62*106	TibetAli-5
	13	Ali	+	-	+	-	+	5.20*104
	14	Lhasa	+	-	+	-	+	1.84*105
	15	Lhasa	+	-	+	+	-	6.93*104
	16	Lhasa	+	-	+	-	+	1.53*104
	17	Lhasa	+	-	+	-	+	6.36*103
	18	Lhasa	+	-	+	+	-	5.72*106	TibetLhasa-1
	19	Lhasa	+	-	+	-	+	5.37*104
	20	Shannan	+	-	+	+	-	7.60*105	TibetShannan-1
	21	Shannan	+	-	+	+	-	5.63*106	TibetShannan-2
	22	Shannan	+	-	+	-	+	5.54*104
	23	Shannan	+	-	+	+	-	4.08*106	TibetShannan-3
	24	Shannan	+	-	+	-	-	2.99*104
	25	Shannan	+	+	+	+	-	6.11*103
	26	Shannan	+	-	+	+	-	3.68*104
	27	Shannan	+	-	+	+	-	2.36*106	TibetShannan-4
	28	Shannan	+	-	+	-	+	7.75*104
	29	Shannan	+	-	+	+	-	7.69*106	TibetShannan-5
	30	Shannan	+	-	+	-	+	3.96*104
	31	Shannan	+	-	+	-	+	1.47*104
	32	Shannan	+	-	+	+	-	2.22*106	TibetShannan-6
	33	Shannan	+	-	+	-	+	8.88*104
	34	Shannan	+	-	+	-	+	1.12*104
	35	Shannan	+	-	+	-	+	3.39*104
	36	Rikaze	+	-	+	+	-	4.04*106	TibetRikaze-1
	37	Rikaze	+	-	+	+	-	2.94*106	TibetRikaze-2
	38	Rikaze	+	-	+	+	-	9.79*104
	39	Rikaze	+	-	+	-	+	1.63*104
	40	Rikaze	+	-	+	+	-	6.25*104
	41	Rikaze	+	-	+	+	-	5.55*106	TibetRikaze-3
	42	Rikaze	+	-	+	-	+	5.26*104
	43	Rikaze	+	-	+	-	+	3.31*104
	44	Rikaze	+	-	+	-	+	3.48*104
	45	Rikaze	+	-	+	+	-	2.34*107	TibetRikaze-4
	46	Rikaze	+	-	+	+	-	5.69*106	TibetRikaze-5
	47	Rikaze	+	-	+	-	+	8.82*104
	48	Rikaze	+	-	+	-	+	1.32*104
	49	Rikaze	+	+	+	-	-	1.09*104
	50	Linzhi	+	-	+	-	+	2.26*104
	51	Linzhi	+	-	+	-	+	8.27*104
	52	Linzhi	+	-	+	+	-	5.83*106	TibetLinzhi-1
	53	Linzhi	+	-	+	+	-	6.33*104
	54	Linzhi	+	-	+	-	+	9.55*104
	55	Linzhi	+	-	+	+	-	2.60*106	TibetLinzhi-2
	56	Linzhi	+	-	+	-	+	8.68*104
	57	Linzhi	+	-	+	-	+	4.85*104
	58	Linzhi	+	-	+	-	+	7.58*104
	59	Linzhi	+	-	+	-	+	9.26*104
	60	Linzhi	+	-	+	-	+	5.81*104
